# Supplementary material for: Inflammasome activation links enteric Salmonella Typhimurium infection to a rapid, cytokine-dependent increase in intestinal mucin release
Source: Gut Microbes. 2024 Oct 20;16(1):2413372. doi: 10.1080/19490976.2024.2413372 (PMC11497969; doi:10.1080/19490976.2024.2413372)
Supplement: Supplemental Material [file KGMI_A_2413372_SM2763.zip]

Archive with 1 entries (1 files):
- Final Supp Figures Sept6_LAK.docx
